# Supplementary material for: Application of ImmunoScore Model for the Differentiation between Active Tuberculosis and Latent Tuberculosis Infection as Well as Monitoring Anti-tuberculosis Therapy
Source: Front Cell Infect Microbiol. 2017 Oct 30;7:457. doi: 10.3389/fcimb.2017.00457 (PMC5670161; doi:10.3389/fcimb.2017.00457)
Supplement: Supplementary file 4 [file Table2.XLSX]

## Sheet: Sheet1
Supplementary Table 2. Molecular, microbiological and clinical parameters of TR.
Patient Study No.	Timepoint(month)	Sex	Age	TB history	Infection sites	Category	T-SPOT. TB			Smear		Cluture		TB DNA load (copies/ml）		Possitive reaction on imaging evidence	Improvement of clinical symptoms
							ESAT-6	CFP-10	PHA	before treatment	after treatment	before treatment	after treatment	before treatment	after treatment
1	1	M	23	no	Pleura	B	14	15	371	negative	negative	negative	negative		<500	pleural effusion absorption	yes
2	2	M	47	no	Lung	B	1	4	229	negative	negative	negative	negative		<500	pleural effusion obviously absorption	yes
3	4	F	68	no	Lung	B	10	16	754	negative	negative	negative	negative		<500	lesions absorption	yes
4	2	M	78	yes	Pleura	B	16	32	516	negative	negative	negative	negative		<500	pleural effusion absorption	yes
5	6	F	25	no	Lung	B	29	66	487	negative	negative	negative	negative		<500	lesions absorption	yes
6	6	M	54	no	Lung	A	75	26	535	negative	negative	positive	negative		<500	lesions absorption	yes
7	6	M	44	no	Pleura	A	71	1	367	negative	negative	negative	negative	20000	<500	pleural effusion absorption	yes
8	4	M	23	no	Lung	A	17	74	286	positive	negative	negative	negative		<500	lesions absorption	yes
9	6	M	20	no	Lung	A	33	14	117	positive	negative	positive	negative	2000	<500	lesions absorption	yes
10	2	M	46	no	Pleura	B	35	83	245	negative	negative	negative	negative		<500	pleural effusion absorption	yes
11	2	F	37	no	Lung	A	53	102	330	negative	negative	negative	negative	400000	<500	lesions slightly absorption	yes
12	6	M	15	yes	Lung	A	2	34	280	positive	negative	negative	negative		<500	lesions obviously absorption	yes
Abbreviations: TR, the patients undergoing anti-TB treatment; TB, tuberculosis; ESAT-6, early secreted antigenic target 6; CFP-10, culture filtrate protein 10; M, male; F, female; A, confirmed TB; B, probable TB.
